# Supplementary material for: Saccharomyces paradoxus K66 Killer System Evidences Expanded Assortment of Helper and Satellite Viruses
Source: Viruses. 2018 Oct 16;10(10):564. doi: 10.3390/v10100564 (PMC6213463; doi:10.3390/v10100564)
Supplement: Supplementary file 1 [file viruses-10-00564-s001.zip]

Archive with 3 entries (3 files):
- Table S2.xls
- Supplemental Figures.pdf
- Table S1.xls
