# Supplementary material for: Saccharomyces paradoxus K66 Killer System Evidences Expanded Assortment of Helper and Satellite Viruses
Source: Viruses. 2018 Oct 16;10(10):564. doi: 10.3390/v10100564 (PMC6213463; doi:10.3390/v10100564)
Supplement: Supplementary file 1 [file viruses-10-00564-s001.zip › Table S2.xls]

## Sheet: Table S2
Table S2. GO terms in biological process for genes involved in the functioning of S. paradoxus K66 toxin
Terms from the Process Ontology of gene association, with p-value <= 0,05
GO-ID	Gene Ontology term	Cluster frequency	Genome frequency	Fold enrichment	Corrected P-value	Genes annotated to the term
45229	external encapsulating structure organisation	20/113 17.6%	254/6208 4.0%	4.4	5.4376e-06	YKL046C YCR002C YBL007C YKL048C YBL047C YGR229C YHR103W YJR104C YNL084C YLR110C YKR042W YOR247W YNL322C YBR205W YDL240W YKL126W YPL089C YPR159W YDL006W YGR279C
71555	cell wall organization	20/113 17.6%	254/6208 4.0%	4.4	5.4376e-06	YKL046C YCR002C YBL007C YKL048C YBL047C YGR229C YHR103W YJR104C YNL084C YLR110C YKR042W YOR247W YNL322C YBR205W YDL240W YKL126W YPL089C YPR159W YDL006W YGR279C
70882	cellular cell wall organization or biogenesis	21/113 18.5%	285/6208 4.5%	4.1	5.4376e-06	YKL046C YCROO2C YBLOO7C YKL048C YBL047C YGR229C YHR103W YJR104C YNL084C YLR110C YKR042W YOR247W YNL322C YBR205W YDL240W
23033	signaling pathway	17/113 15.0%	282/6208 4.5%	3.3	0.0012739	YLR262C YBL047C YGR229C YOR360C YLR110C YGL054C YPL268W YNR031C YDL240W YJL128C YDR162C YLR113W YCL058C YLR006C YPL042C YDL006W YOL081W
6970	response to osmotic stress	9/113 7.9%	89/6208 1.4%	5.6	0.0026812	YBL007C YJL128C YKL048C YDR162C YLR113W YLR006C YDL006W YNR031C YKL143W
33205	cell cyde cytokinesis	8/113 7.0%	70/6208 1.1%	6.4	0.0026812	YCR002C YBL007C YCR047C YKL048C YGR262C YNL084C YER014C-A YGL054C
7231	osmosensory signaling pathway	5/113 4.4%	22/6208 0.3%	14.7	0.0026812	YJL128C YLR113W YLR006C YDL006W YNR031C
71470	cellular response to osmotic stress	5/113 4.4%	23/6208 0.3%	14.7	0.0027805	YJL128C YLR113W YLR006C YDL006W YNR031C
31505	fungal-type cell wall organization	10/113 8.8%	126/6208 2.0%	4.4	0.0038343	YCR002C YBL007C YHR103W YPL089C YJR104C YPR159W YLR110C YOR247W YNL322C YBR205W
6972	hyperosmotic response	3/113 2.6%	13/6208 0.2%	13	0.028776	YJL128C YDR162C YLR113W
70085	glycosylation	6/113 5.3%	71/6208 1.1%	4.8	0.031146	YGL027C YOR085W YEL042W YGR227W YBR205W YAL023C
7165	signal transduction	12/113 10.6%	259/6208 4.1%	2.6	0.041779	YDL240W YJL128C YLR262C YDR162C YPL089C YOR360C YCL058C YLR006C YDL006W YOL081W YPL268W YNR031C
