# Supplementary material for: Saccharomyces paradoxus K66 Killer System Evidences Expanded Assortment of Helper and Satellite Viruses
Source: Viruses. 2018 Oct 16;10(10):564. doi: 10.3390/v10100564 (PMC6213463; doi:10.3390/v10100564)
Supplement: Supplementary file 1 [file viruses-10-00564-s001.zip › Table S1.xls]

## Sheet: Table S1
Table S1. Mutant strains with an altered S. paradoxus K66 killer toxin phenotype
*Scoring categories of susceptibility to K66 toxin based on differences of halo size formed on a lawn of mutant strains comparing to wild-type cells. Scoring categories, when partially purified K66 toxin was used in the screening: R - resistant: R+/- (0.5-1mm radius), R+ (0-0.5mm radius), R++ (0mm radius). S - sensitive: S+/- (1.5-2mm radius), S+ (2-2.5mm radius), S++ (2.5-3mm radius). BY4741 (wt…
**Scoring categories for K1 toxin according to Page et al., 2003.
***Scoring categories to K2 toxin according to Serviene et al., 2012.
****Scoring categories to K28 toxin according to Carroll et al., 2009.
ORF ID	Gene name	S. paradoxus K66*	S. cerevisiae K1**	S. cerevisiae K2***	S. cerevisiae K28****	Description
CW organization and biogenesis
YNL322C	KRE1	R++	R 0%	R+++	R++	Cell wall glycoprotein that serves as a K1 killer toxin receptor
YKL046C	DCW1	R++		R+	R++	Putative mannosidase required for cell wall biosynthesis
YJR104C	SOD1	R++	R 0%		S++	Superoxide dismutase involved in cell wall organization, homeostasis
YLR110C	CCW12	R+		R+/-	R+	Structural constituent of cell wall
YDL240W	LRG1	R+		R+		Negative regulator of the cell wall integrity signaling pathway and 1,3-beta-glucan biosynthesis
YDR349C	YPS7	R+	R 83%	R+	R+	Aspartic protease involved in cell wall growth and maintenance
YGR229C	SMI1	R+	R 0%	R++		Protein involved in the regulation of cell wall synthesis
YGR279C	SCW4	R+	R 84%	R++		Cell wall protein with similarity to glucanases
YOR247W	SRL1	R+		R+		Mannoprotein that exhibits a tight association with the cell wall
YPR159W	KRE6	R+	R 0%	R+++	R++	Putative beta-glucan synthase required for beta-1,6 glucan biosynthesis
YBR162C	TOS1	R+	R 81%	R++		Biological role is unknown; localizes to the cell wall
YGL027C	CWH41	R+/-	R 0%	R++	R+	Mannosyl-oligosaccharide glucosidase involved in fungal-type cell wall biogenesis and protein N-linked glycosylation
YHR103W	SBE22	R+/-	R 77%			Protein involved in the transport of cell wall components from the Golgi to the cell surface; involved in bud growth
YKL126W	YPK1	S+			R++	Protein kinase active on serine and threonine residues which participates in cellular sphingolipid homeostasis, cell wall organization
YNL084C	END3	S+	R 85%		R++	EH domain-containing protein involved in cell wall morphogenesis and endocytosis
Glycosylation
YAL023C	PMT2	R+	R 77%	R+	R+	Protein O-mannosyltransferase of the ER membrane; antifungal drug target
YGR227W	DIE2	R+		R+/-		Alpha-1,2-glucosyltransferase that functions in pathway that synthesizes the precursor for N-linked protein glycosylation
YEL042W	GDA1	R+	R 0%		R++	Guanosine diphosphatase located in the Golgi, protein glycosylation
YOR085W	OST3	R+	R 0%	R++	R++	Gamma subunit of the oligosaccharyltransferase complex of the ER lumen
YBR205W	KTR3	R+/-		R+/-		Putative alpha-1,2-mannosyltransferase that is involved in O- and N-linked protein glycosylation
YBR036C	CSG2	R+/-		S+		ER membrane protein required for mannosylation of inositolphosphorylceramide
Membrane, secretion, transport
YER140W	EMP65	R+	R 82%		R++	Integral membrane protein of the ER that forms an ER-membrane associated protein complex with Slp1p
YLL007C	LMO1	R+	R 83%	R+	R+	Signaling protein that localizes to the plasma membrane and shifts to mitochondria under oxidative stress
YJR058C	APS2	R+			R++	Small subunit of the clathrin-associated adaptor complex AP-2, protein sorting at the plasma membrane
YKL175W	ZRT3	R+		R+/-		Zinc ion transmembrane transporter of the vacuolar membrane
YLR262C	YPT6	R+	R 69%			Rab family GTPase; Ras-like GTP binding protein involved in the secretory pathway
YBL037W	APL3	R+			R++	Alpha-adaptin; large subunit of the clathrin associated protein complex (AP-2)
YJR005W	APL1	R+			R++	Subunit of the AP-2 adaptor complex that functions in vesicle mediated transport
YDL046W	NPC2	R+/-		S+/-		Sterol transport protein and functional homolog of human NPC2/He1
YFR043C	IRC6	R+/-	R 55%	R++	R++	Clathrin coat accessory factor; involved in clathrin-mediated vesicle trafficking; may function to link the AP-1 clathrin adaptor complex with the Rab GTPase
YGL054C	ERV14	R+/-	R 71%			COPII-coated vesicle protein
YNL217W	PPN2	S+/-		R+/-		Zn2+-dependent endopolyphosphatase; localizes to the vacuolar lumen via the MVB pathway
YDR425W	SNX41	S+		S+		Sorting nexin; involved in the retrieval of late-Golgi SNAREs from the post-Golgi endosome to the trans-Golgi network
YBR106W	PHO88	S+			R++	Probable membrane protein; involved in phosphate transport and the maturation of secretory proteins
YDR080W	VPS41	S+		S+	S+	Rab GTPase binding protein; subunit of the HOPS endocytic tethering complex
YDL077C	VAM6	S+		S++		Guanine nucleotide exchange factor for GTPases Gtr1p; subunit of the HOPS endocytic tethering complex
YKL143W	LTV1	S+		S++	S+	Component of the GSE complex; GSE is required for proper sorting of amino acid permease Gap1p
Chromatin organization, gene expression
YDR443C	SSN2	R+			R++	Subunit of the RNA polymerase II mediator complex
YCR084C	TUP1	R+	R 0%	R++	R++	General transcription repressor that binds histones and is involved in nucleosome positioning
YGR270W	YTA7	R+	R 74%			Protein that has a role in regulation of histone gene expression
YKR101W	SIR1	R+	R 73%	R+	R+	Protein involved in silencing at mating-type loci HML and HMR; binds to centromeric chromatin
YLR442C	SIR3	R+			R++	Interacts with Sir2p, Sir4p, and histone H3/H4 tails to establish transcriptionally silent chromatin
YPL047W	SGF11	R+		R+		Integral subunit of SAGA histone acetyltransferase complex
YPL042C	SSN3	R+	R 73%			Cyclin-dependent protein kinase; component of RNA polymerase II holoenzyme
YPL089C	RLM1	R+		R+		MADS-box transcription factor; component of the protein kinase C-mediated MAP kinase pathway
YLR131C	ACE2	R+/-	R 71%			RNA polymerase II transcription factor involved in G1/S transition of the mitotic cell cycle
YIL122W	POG1	R+/-		R+/-		DNA-binding transcriptional activator; involved in cell cycle regulation
YDR227W	SIR4	R+/-	R 72%	R++	R++	Subunit of the chromatin silencing complex
YDR174W	HMO1	S+/-	S 115%	S+/-		Chromatin-associated DNA binding protein that compacts, bends, bridges and loops dsDNA
YPL254W	HFI1	S+/-		S++		Adaptor protein required for structural integrity of the SAGA complex
YGR262C	BUD32	S+/-		S++		Protein kinase that is required for t6A tRNA modification and telomeric TG1-3 recombination
YDR359C	EAF1	S+	S 139%	S++		Component of the NuA4 histone acetyltransferase complex; required for initiation of pre-meiotic DNA replication
YNL199C	GCR2	S+			S+	Transcriptional activator of genes involved in glycolysis
YPR135W	CTF4	S+	S 127%			Chromatin-associated protein; required for sister chromatid cohesion
YLR403W	SFP1	S+		S+	S++	Predicted RNA polymerase II transcription factor involved in the activation of transcription of ribosomal protein genes
RNA processing
YNL187W	SWT21	R+/-			R+	Protein involved in mRNA splicing
YPL213W	LEA1	S+			S+	Component of U2 snRNP complex
YCR047C	BUD23	S+		S++	S+	Methyltransferase that methylates residue G1575 of 18S rRNA
YGR159C	NSR1	S+	S 122%	S+	S+	Nucleolar protein required for pre-rRNA processing and ribosome biogenesis
Translation
YPL226W	NEW1	R+/-	R 77%			ATP binding cassette protein is required for biogenesis of the small ribosomal subunit
YBL072C	RPS8A	S+/-		S+	S++	Subunit of the small ribosomal subunit; involved in maturation of the small subunit rRNA and translation
YER074W	RPS24A	S+/-	S 129%	S+/-	S++	Protein component of the small (40S) ribosomal subunit
YOR078W	BUD21	S+			S+	Component of small ribosomal subunit (SSU) processosome; required at post-transcriptional step for efficient retrotransposition
YOR293W	RPS10A	S+	S 128%			Subunit of the cytosolic small ribosomal subunit; involved in nuclear export of rRNA and translation
YGL031C	RPL24A	S+		S+		Ribosomal 60S subunit protein L24A; may be required for normal translation rate
YMR142C	RPL13B	S+	S 124%			Subunit of the cytosolic large ribosomal subunit; involved in translation
YGR081C	SLX9	S+			S+	Protein required for pre-rRNA processing; associated with the 90S pre-ribosome and 43S small ribosomal subunit precursor
YFL023W	BUD27	S+	S 115%	S++	S++	Protein involved in translation initiation; required for correct assembly of RNAP I, II, and III in an Rpb5p-dependent manner
YPR163C	TIF3	S+	S 154%		S+	Translation initiation factor eIF-4B; contains an RNA recognition motif and binds to single-stranded RNA
YNL302C	RPS19B	S++	S 149%		S+	Subunit of the cytosolic small ribosomal subunit; involved in nuclear export of rRNA and assembly of the small ribosomal subunit
YGL105W	ARC1	S++		S+	S+	Protein that binds tRNA and methionyl- and glutamyl-tRNA synthetases; involved in tRNA delivery
YDR140W	MTQ2	S++		S++		Subunit of complex with Trm112p that methylates translation release factor Sup45p (eRF1)
Protein folding, modification, degradation
YAL058W	CNE1	R++	R 0%	R++		Calnexin; integral membrane ER chaperone involved in folding of glycoproteins
YMR038C	CCS1	R+	R 78%			Copper chaperone for superoxide dismutase Sod1p; involved in oxidative stress protection
YML013W	UBX2	R+		R+		Bridging factor involved in ER-associated protein degradation (ERAD)
YGL203C	KEX1	R+	R 57%	R+		Cell death protease essential for hypochlorite-induced apoptosis, involved in the processing of killer toxin
YIL097W	FYV10	R+/-	S 116%			Subunit of GID complex; involved in proteasome-dependent inactivation of gluconeogenic enzymes FBPase, PEPCK, and c-MDH
YNL223W	ATG4	R+/-	S 116%			Conserved cysteine protease required for autophagy
YPL106C	SSE1	S+		S++	R++	ATPase component of heat shock protein Hsp90 chaperone complex
YLR244C	MAP1	S++	S 134%	S++		Methionine aminopeptidase
Cell cycle
YKL048C	ELM1	R+	R 69%	R+	R++	Serine/threonine kinase that is involved in cytokinesis
YBL047C	EDE1	R+		R+	R++	Involved in the regulation of cytokinesis and in the organization of endocytic sites
YER014C-A	BUD25	S+	S 123%			Protein involved in bud-site selection
YCR002C	CDC10	S+			S+	Subunit of the septin complex with GTPase activity
YCL058C	FYV5	S++	S 125%	S++	S+	Protein involved in regulation of the mating pathway, involved in ion homeostasis
Cytoskeleton organization
YBL007C	SLA1	R++			R++	Cytoskeletal protein binding protein, endocytic adaptor protein
YBR266C	SLM6	S+		S+/-	S+	Protein with a potential role in actin cytoskeleton organization
Metabolism
YMR096W	SNZ1	R+		R+		Protein involved in vitamin B6 biosynthesis
YDL052C	SLC1	R+/-		R+		1-acyl-sn-glycerol-3-phosphate acyltransferase that acts in synthesis of a key intermediate in lipid metabolism
Signaling, stress responce
YDR162C	NBP2	R+	R 70%	R+		Protein adapter that is involved in the inactivation of MAPK activity of Hog1p during osomosensory singalling
YDL006W	PTC1	R+/-	R 71%			Type 2C protein phosphatase (PP2C); dephosphorylates Hog1p, inactivating osmosensing MAPK cascade
YOL081W	IRA2	S+/-			S+	GTPase-activating protein
YOR360C	PDE2	S+/-			S+	Cyclic AMP phosphodiesterase; component of the cAMP-dependent protein kinase signaling system
YPL268W	PLC1	S+/-	R 0%	S++		Phospholipase C that generates the signaling molecules inositol 1,4,5-triphosphate (IP3) and 1,2-diacylglycerol (DAG)
YLR113W	HOG1	S+	S 196%	S+++	S++	Mitogen-activated protein kinase involved in osmoregulation; acts via three independent osmosensors; mitophagy-specific regulator; mediates the recruitment and activation of RNA Pol II at Hot1p-dependent promoters; localization regulated by Ptp2p and Ptp3p
YLR006C	SSK1	S+	S 135%	S++	S+	Cytoplasmic response regulator; part of a two-component signal transducer that mediates osmosensing via a phosphorelay mechanism; required for mitophagy; dephosphorylated form is degraded by the ubiquitin-proteasome system; potential Cdc28p substrate
YJL128C	PBS2	S+	S 193%	S+++	S+	MAP kinase kinase of the HOG signaling pathway
YNR031C	SSK2	S+	S 130%	S+		MAP kinase kinase kinase of HOG1 mitogen-activated signaling pathway
YER151C	UBP3	S++			S++	A thiol-dependent ubiquitin-specific protease that regulates the osmotic stress response, to coregulate retrograde transport between ER and Golgi
Mitochondrial
YKR042W	UTH1	R+	R 0%	R+		Mitochondrial inner membrane protein, implicated in cell wall biogenesis
YER154W	OXA1	R+	R 65%			Mitochondrial inner membrane insertase
YLR312W-A	MRPL15	R+		R+	R+	Mitochondrial ribosomal protein of the large subunit
YHR017W	YSC83	R+/-		R+/-		Non-essential mitochondrial protein of unknown function
YMR256C	COX7	R+/-		R+/-		Subunit VII of cytochrome c oxidase (Complex IV)
Unknown
YKL037W	AIM26	R++	R 59%	R++		Protein of unknown function; null mutant is viable and displays elevated frequency of mitochondrial genome loss
YMR148W	LDO16	R+		R+/-		Predicted integral membrane protein whose biological role is unknown
YMR178W		R+		R+/-		Protein whose biological role is unknown; localizes to the nucleus and cytoplasm
YMR206W		R+		R+/-		Protein whose biological role and cellular location are unknown
YJL077C	ICS3	R+			R++	Protein with a role in copper homeostasis; function and localization are unknown
YLR001C		R+		R+		Putative protein of unknown function; the authentic, non-tagged protein is detected in highly purified mitochondrias
YIR043C		R+		R+		Blocked reading frame; may encode a non-functional member of the subtelomerically-encoded Cos protein family
YLR111W		R+		R+/-	R+	Protein of unknown function
YBR284W		R+	R 85%			Protein whose biological role and cellular location are unknown
YNL234W		S+		S+		Protein of unknown function with similarity to globins; has a functional heme-binding domain
YOR183W	FYV12	S++	S 114%			Protein of unknown function; required for survival upon exposure to K1 killer toxin
YGL007W	BRP1	S++	R 63%	S++	S+	Putative protein of unknown function; conserved among S. cerevisiae strains
Dubious open reading frame
YMR193C-A		R+		R+		Dubious open reading frame; unlikely to encode a functional protein
YAL056C-A		R+		R++	R++	Dubious open reading frame; unlikely to encode a functional protein
YDL041W		R+		R+	R++	Dubious open reading frame; unlikely to encode a functional protein
YDR024W	FYV1	R+	S 141%		S+	Dubious open reading frame; unlikely to encode a functional protein; mutation decreases survival upon exposure to K1 killer toxin
YLR402W		S+		S+/-		Dubious open reading frame; unlikely to encode a functional protein
YBL094C		S+		S+		Dubious open reading frame; unlikely to encode a functional protein; partially overlaps uncharacterized ORF YBL095W
YDR455C		S+		S+		Dubious open reading frame; unlikely to encode a functional protein
YGR160W		S+		S+		Dubious open reading frame; unlikely to encode a functional protein
YML009W-B		S+			S++	Dubious open reading frame; unlikely to encode a functional protein
